# Supplementary material for: Detection of Banana Mild Mosaic Virus in Musa In Vitro Plants: High-Throughput Sequencing Presents Higher Diagnostic Sensitivity Than (IC)-RT-PCR and Identifies a New Betaflexiviridae Species
Source: Plants (Basel). 2022 Jan 15;11(2):226. doi: 10.3390/plants11020226 (PMC8777661; doi:10.3390/plants11020226)
Supplement: Supplementary file 1 [file plants-11-00226-s001.zip]

Archive with 6 entries (6 files):
- Supplementary File S1- Accessions list.xlsx
- Supplementary File S2- BanMMV detection protocol.pdf
- Supplementary File S3- Sequences list.xlsx
- Supplementary File S4- Primers and PCR programs used for sanger sequencing.pdf
- Supplementary File S5- Photo gel.pdf
- Supplementary File S6- HTS supplementary data.xlsx
