# Supplementary material for: Detection of Banana Mild Mosaic Virus in Musa In Vitro Plants: High-Throughput Sequencing Presents Higher Diagnostic Sensitivity Than (IC)-RT-PCR and Identifies a New Betaflexiviridae Species
Source: Plants (Basel). 2022 Jan 15;11(2):226. doi: 10.3390/plants11020226 (PMC8777661; doi:10.3390/plants11020226)
Supplement: Supplementary file 1 [file plants-11-00226-s001.zip › Supplementary File S1- Accessions list.xlsx]

## Sheet: Accesssions_List
Accession code	Accession name	DOI	Genome	SubGroup	Geographical origin	Infected by BanMMV	IC-RT-PCR on corms	Thermotherapy	IC-RT-PCR on corms post-therapy	IC-RT-PCR from greenhouse plants (post-therapy)	RNA extraction and RT-PCR	HTS	Remark
ITC0099	Ngougou	10.18730/9JAP0	AAB	subgr. Plantain	Unknown	x	x	x	x	x
ITC0240	Oyoko Akpan	10.18730/9JKHR	AAB	subgr. Plantain	Unknown	x	x	x	x	x
ITC0321	Dwarf French Plantain	10.18730/9JRCZ	AAB	subgr. Plantain	Unknown	x		x	x	x
ITC0476	Pisang Relong	10.18730/9K0T5	AAB	subgr. Pisang Nangka	Malaysia	x					x	x
ITC0519	Obubit Ntanga green mutant	10.18730/9K3GH	AAB	subgr. Plantain	Unknown	x	x	x	x	x
ITC0528	Kluai Bou	10.18730/9K3VW	ornata	subsp. ornata	Unknown	x					x	x	Filamentous particles were observed through electron microscopy
ITC1171	Mai'a popo'ulu lahilahi	10.18730/9M8CD	AAB	subgr. Maia Maoli/ Popoulu	Unknown	x	x
ITC1129	Big Ebanga	10.18730/9M5V6	AAB	subgr. Plantain	Unknown	x					x	x
ITC1380	Chuoi Com Chua Trang	10.18730/9MPBG	AAB	subgr. Mysore	Vietnam	x		x	x	x
ITC1434	BITA 5	10.18730/9MT1Q	Unknown	Unknown	Uganda	x	x	x	x	x
ITC1460	Ijihu Inkundu	10.18730/9MVW8	AA	Unknown	Tanzania	x	x	x	x	x
ITC1541	Kambani (unknown)	10.18730/9N1SC	AB	subgr. Ney Poovan	Tanzania	x	x
ITC1564	Mlali	10.18730/9N3GY	AAA	Unknown	Tanzania	x	x	x	x	x
ITC1664	Ebang Violet	10.18730/9NAQ2	AAB	subgr. Plantain	Unknown	x	x	x	x	x
ITC1677	74-79	10.18730/9NBP~	AAB	subgr. Plantain	Unknown	x					x	x
ITC1681	Chuoi hot	10.18730/9NBY4	balbisiana	Unknown	Vietnam	x	x	x	x	x
ITC1691	Chuoi cau rung	10.18730/9NCMT	Unknown	Unknown	Unknown	x	x
ITC1700	Kepok Kuning	10.18730/9ND89	ABB	subgr. Saba	Indonesia	x					x	x
ITC1705	Mantreken	10.18730/9NDRS	AAB	Unknown	Indonesia	x					x	x
ITC1706	Pagat	10.18730/9NDST	Unknown	Unknown	Unknown	x					x	x
ITC1734	Hnget Pyaw Chin	10.18730/9NFTH	AAB	subgr. Mysore	Myanmar	x		x	x	x
ITC1748	Boddida Bukkisa	10.18730/9NGQ9	ABB	subgr. Pisang Awak	India	x		x	x	x
ITC1752	Poovilla Chundan	10.18730/9NH1K	AB	subgr. Kunnan	India	x		x	x	x
ITC1758	Thu Ngel Sar	10.18730/9NHF~	Unknown	Unknown	Myanmar	x	x	x	x	x
ITC1767	Phee Hsone	10.18730/9NJ2F	Unknown	Unknown	Myanmar	x	x	x	x	x
ITC1768	Gubao	10.18730/9NJ4H	ABB	Unknown	Philippines	x	x	x	x	x
ITC1776	Pusit	10.18730/9NJM~	AA	Unknown	Unknown	x	x	x	x	x
ITC1792	NARITA 10	10.18730/9NM03	AAA	Unknown	Uganda	x	x	x	x	x
ITC1808	25291-1A	10.18730/9NNHF	Unknown	Unknown	Nigeria	x	x	x	x	x
ITC1831	Phee Kyan Sein	10.18730/9NQ6Z	Unknown	Unknown	Myanmar	x		x	x	x
ITC1832	Wet Ma Lut	10.18730/9NQ7*	AAA	subgr. Cavendish	Myanmar	x	x
ITC1833	Shwe Ni	10.18730/9NQ9$	AAA	subgr. Red	Myanmar	x	x
ITC1857	Libanga Likale	10.18730/9NRXC	AAB	subgr. Plantain	Congo (Kinshasa)	x		x	x	x
ITC0245	Safet Velchi	10.18730/9JM13	AB	subgr. Ney Poovan	Unknown			x	x	x	x
ITC0450	Pisang Palembang	10.18730/9JZAZ	AAB	subgr. Pisang Kelat	Malaysia		x
ITC1304	Kluai namwa khom	10.18730/9MH70	ABB	Unknown	Unknown		x
ITC1586	Grande Naine	10.18730/9N504	AAA	subgr. Cavendish	Unknown		x	x	x	x	x	x
ITC0654	Petite Naine	10.18730/9KC5=	AAA	subgr. Cavendish	Unknown			x	x	x	x	x
ITC1120	Tani	10.18730/9M56P	balbisiana	Unknown	Unknown			x	x	x	x
