# Supplementary material for: Detection of Banana Mild Mosaic Virus in Musa In Vitro Plants: High-Throughput Sequencing Presents Higher Diagnostic Sensitivity Than (IC)-RT-PCR and Identifies a New Betaflexiviridae Species
Source: Plants (Basel). 2022 Jan 15;11(2):226. doi: 10.3390/plants11020226 (PMC8777661; doi:10.3390/plants11020226)
Supplement: Supplementary file 1 [file plants-11-00226-s001.zip › Supplementary File S3- Sequences list.xlsx]

## Sheet: Feuil1
Sequence	GenBank accession number	Genomic regions
Banana mild mosaic virus, complete genome	NC_002729.1	complete genome
Banana mild mosaic virus clone 84_3 RNA-dependent RNA polymerase (RdRp) gene, partial cds	AY729643.1	RdRp
Banana mild mosaic virus clone 84_1 RNA-dependent RNA polymerase (RdRp) gene, partial cds	AY729642.1	RdRp
Banana mild mosaic virus clone 83_3 RNA-dependent RNA polymerase (RdRp) gene, partial cds	AY729641.1	RdRp
Banana mild mosaic virus clone 83_2 RNA-dependent RNA polymerase (RdRp) gene, partial cds	AY729640.1	RdRp
Banana mild mosaic virus clone 83_1 RNA-dependent RNA polymerase (RdRp) gene, partial cds	AY729639.1	RdRp
Banana mild mosaic virus clone 82_4 RNA-dependent RNA polymerase (RdRp) gene, partial cds	AY729638.1	RdRp
Banana mild mosaic virus clone 82_3 RNA-dependent RNA polymerase (RdRp) gene, partial cds	AY729637.1	RdRp
Banana mild mosaic virus clone 82_2 RNA-dependent RNA polymerase (RdRp) gene, partial cds	AY729636.1	RdRp
Banana mild mosaic virus clone 78_3 RNA-dependent RNA polymerase (RdRp) gene, partial cds	AY729635.1	RdRp
Banana mild mosaic virus clone 78_2 RNA-dependent RNA polymerase (RdRp) gene, partial cds	AY729634.1	RdRp
Banana mild mosaic virus clone 77_3 RNA-dependent RNA polymerase (RdRp) gene, partial cds	AY729633.1	RdRp
Banana mild mosaic virus clone 77_2 RNA-dependent RNA polymerase (RdRp) gene, partial cds	AY729632.1	RdRp
Banana mild mosaic virus clone 77_1 RNA-dependent RNA polymerase (RdRp) gene, partial cds	AY729631.1	RdRp
Banana mild mosaic virus clone 93_1 RNA-dependent RNA polymerase (RdRp) gene, partial cds	AY729630.1	RdRp
Banana mild mosaic virus clone 113_1 RNA-dependent RNA polymerase (RdRp) gene, partial cds	AY729629.1	RdRp
Banana mild mosaic virus clone 112_1 RNA-dependent RNA polymerase (RdRp) gene, partial cds	AY729628.1	RdRp
Banana mild mosaic virus clone 106_1 RNA-dependent RNA polymerase (RdRp) gene, partial cds	AY729627.1	RdRp
Banana mild mosaic virus clone 7_4 nonfunctional RNA-dependent RNA polymerase (RdRp) gene, partial sequence	AY729626.1	RdRp
Banana mild mosaic virus clone 7_3 RNA-dependent RNA polymerase (RdRp) gene, partial cds	AY729625.1	RdRp
Banana mild mosaic virus clone 23_1 nonfunctional RNA-dependent RNA polymerase (RdRp) gene, partial sequence	AY729624.1	RdRp
Banana mild mosaic virus clone 23_2 RNA-dependent RNA polymerase (RdRp) gene, partial cds	AY729623.1	RdRp
Banana mild mosaic virus clone 23_4 RNA-dependent RNA polymerase (RdRp) gene, partial cds	AY729622.1	RdRp
Banana mild mosaic virus clone 23_3 RNA-dependent RNA polymerase (RdRp) gene, partial cds	AY729621.1	RdRp
Banana mild mosaic virus clone 43_7 RNA-dependent RNA polymerase (RdRp) gene, partial cds	AY729620.1	RdRp
Banana mild mosaic virus clone 1_3 RNA-dependent RNA polymerase (RdRp) gene, partial cds	AY729619.1	RdRp
Banana mild mosaic virus clone 21_4 RNA-dependent RNA polymerase (RdRp) gene, partial cds	AY729618.1	RdRp
Banana mild mosaic virus clone 8_3 RNA-dependent RNA polymerase (RdRp) gene, partial cds	AY729617.1	RdRp
Banana mild mosaic virus clone 22_3 RNA-dependent RNA polymerase (RdRp) gene, partial cds	AY729616.1	RdRp
Banana mild mosaic virus clone 8_4 RNA-dependent RNA polymerase (RdRp) gene, partial cds	AY729615.1	RdRp
Banana mild mosaic virus clone 22_4 RNA-dependent RNA polymerase (RdRp) gene, partial cds	AY729614.1	RdRp
Banana mild mosaic virus clone 22_2 RNA-dependent RNA polymerase (RdRp) gene, partial cds	AY729613.1	RdRp
Banana mild mosaic virus clone 25_2 RNA-dependent RNA polymerase (RdRp) gene, partial cds	AY729612.1	RdRp
Banana mild mosaic virus clone 25_4 RNA-dependent RNA polymerase (RdRp) gene, partial cds	AY729611.1	RdRp
Banana mild mosaic virus clone 25_3 RNA-dependent RNA polymerase (RdRp) gene, partial cds	AY729610.1	RdRp
Banana mild mosaic virus clone 1_2 RNA-dependent RNA polymerase (RdRp) gene, partial cds	AY729609.1	RdRp
Banana mild mosaic virus clone 8_2 RNA-dependent RNA polymerase (RdRp) gene, partial cds	AY729608.1	RdRp
Banana mild mosaic virus clone 86_1 RNA-dependent RNA polymerase (RdRp) gene, partial cds	AY729607.1	RdRp
Banana mild mosaic virus clone 89_1 RNA-dependent RNA polymerase (RdRp) gene, partial cds	AY729606.1	RdRp
Banana mild mosaic virus clone 85_1 RNA-dependent RNA polymerase (RdRp) gene, partial cds	AY729605.1	RdRp
Banana mild mosaic virus clone 6_3 RNA-dependent RNA polymerase (RdRp) gene, partial cds	AY729604.1	RdRp
Banana mild mosaic virus clone 6_2 RNA-dependent RNA polymerase (RdRp) gene, partial cds	AY729603.1	RdRp
Banana mild mosaic virus clone 6_1 RNA-dependent RNA polymerase (RdRp) gene, partial cds	AY729602.1	RdRp
Banana mild mosaic virus clone 31_1 RNA-dependent RNA polymerase (RdRp) gene, partial cds	AY729601.1	RdRp
Banana mild mosaic virus clone 21_2 RNA-dependent RNA polymerase (RdRp) gene, partial cds	AY729599.1	RdRp
Banana mild mosaic virus clone 21_2 RNA-dependent RNA polymerase (RdRp) gene, partial cds	AY729599.1	RdRp
Banana mild mosaic virus clone 99_1 RNA-dependent RNA polymerase (RdRp) gene, partial cds	AY729598.1	RdRp
Banana mild mosaic virus clone 19_1 RNA-dependent RNA polymerase (RdRp) gene, partial cds	AY729597.1	RdRp
Banana mild mosaic virus clone 13_4 RNA-dependent RNA polymerase (RdRp) gene, partial cds	AY729596.1	RdRp
Banana mild mosaic virus clone 35_5 RNA-dependent RNA polymerase (RdRp) gene, partial cds	AY729594.1	RdRp
Banana mild mosaic virus clone 35_5 RNA-dependent RNA polymerase (RdRp) gene, partial cds	AY729594.1	RdRp
Banana mild mosaic virus clone 34_2 RNA-dependent RNA polymerase (RdRp) gene, partial cds	AY729593.1	RdRp
Banana mild mosaic virus clone 30_5 RNA-dependent RNA polymerase (RdRp) gene, partial cds	AY729592.1	RdRp
Banana mild mosaic virus clone 13_5 RNA-dependent RNA polymerase (RdRp) gene, partial cds	AY729591.1	RdRp
Banana mild mosaic virus clone 13_3 RNA-dependent RNA polymerase (RdRp) gene, partial cds	AY729590.1	RdRp
Banana mild mosaic virus clone 2_2 RNA-dependent RNA polymerase (RdRp) gene, partial cds	AY729589.1	RdRp
Banana mild mosaic virus clone 110_1 RNA-dependent RNA polymerase (RdRp) gene, partial cds	AY729588.1	RdRp
Banana mild mosaic virus clone 44_8 RNA-dependent RNA polymerase (RdRp) gene, partial cds	AY729587.1	RdRp
Banana mild mosaic virus clone 44_7 RNA-dependent RNA polymerase (RdRp) gene, partial cds	AY729586.1	RdRp
Banana mild mosaic virus clone 44_9 RNA-dependent RNA polymerase (RdRp) gene, partial cds	AY729585.1	RdRp
Banana mild mosaic virus clone 44_6 RNA-dependent RNA polymerase (RdRp) gene, partial cds	AY729584.1	RdRp
Banana mild mosaic virus clone 44_5 RNA-dependent RNA polymerase (RdRp) gene, partial cds	AY729583.1	RdRp
Banana mild mosaic virus clone 44_3 RNA-dependent RNA polymerase (RdRp) gene, partial cds	AY729582.1	RdRp
Banana mild mosaic virus clone 38_1 RNA-dependent RNA polymerase (RdRp) gene, partial cds	AY729581.1	RdRp
Banana mild mosaic virus clone 15_6 RNA-dependent RNA polymerase (RdRp) gene, partial cds	AY729580.1	RdRp
Banana mild mosaic virus clone 12_4 RNA-dependent RNA polymerase (RdRp) gene, partial cds	AY729579.1	RdRp
Banana mild mosaic virus clone 12_3 RNA-dependent RNA polymerase (RdRp) gene, partial cds	AY729578.1	RdRp
Banana mild mosaic virus clone 12_2 RNA-dependent RNA polymerase (RdRp) gene, partial cds	AY729577.1	RdRp
Banana mild mosaic virus clone 17_4 RNA-dependent RNA polymerase (RdRp) gene, partial cds	AY729576.1	RdRp
Banana mild mosaic virus clone 17_3 nonfunctional RNA-dependent RNA polymerase (RdRp) gene, partial sequence	AY729575.1	RdRp
Banana mild mosaic virus clone 17_1 RNA-dependent RNA polymerase (RdRp) gene, partial cds	AY729574.1	RdRp
Banana mild mosaic virus clone 10_3 RNA-dependent RNA polymerase (RdRp) gene, partial cds	AY729573.1	RdRp
Banana mild mosaic virus clone 10_2 RNA-dependent RNA polymerase (RdRp) gene, partial cds	AY729572.1	RdRp
Banana mild mosaic virus clone 10_1 RNA-dependent RNA polymerase (RdRp) gene, partial cds	AY729571.1	RdRp
Banana mild mosaic virus clone 11_5 RNA-dependent RNA polymerase (RdRp) gene, partial cds	AY729570.1	RdRp
Banana mild mosaic virus clone 11_1 RNA-dependent RNA polymerase (RdRp) gene, partial cds	AY729569.1	RdRp
Banana mild mosaic virus clone 32_6 RNA-dependent RNA polymerase (RdRp) gene, partial cds	AY729568.1	RdRp
Banana mild mosaic virus clone 30_1 RNA-dependent RNA polymerase (RdRp) gene, partial cds	AY729567.1	RdRp
Banana mild mosaic virus clone 103_1 RNA-dependent RNA polymerase (RdRp) gene, partial cds	AY729566.1	RdRp
Banana mild mosaic virus clone 9_2 RNA-dependent RNA polymerase (RdRp) gene, partial cds	AY729565.1	RdRp
Banana mild mosaic virus clone 40_6 RNA-dependent RNA polymerase (RdRp) gene, partial cds	AY729564.1	RdRp
Banana mild mosaic virus clone 9_1 RNA-dependent RNA polymerase (RdRp) gene, partial cds	AY729563.1	RdRp
Banana mild mosaic virus clone 1_1 RNA-dependent RNA polymerase (RdRp) gene, partial cds	AY729562.1	RdRp
Banana mild mosaic virus clone 7_5 RNA-dependent RNA polymerase (RdRp) gene, partial cds	AY729561.1	RdRp
Banana mild mosaic virus clone 9_6 RNA-dependent RNA polymerase (RdRp) gene, partial cds	AY729560.1	RdRp
Banana mild mosaic virus clone 98_1 RNA-dependent RNA polymerase (RdRp) gene, partial cds	AY729559.1	RdRp
Banana mild mosaic virus clone 108_1 RNA-dependent RNA polymerase (RdRp) gene, partial cds	AY729558.1	RdRp
Banana mild mosaic virus clone 109_1 RNA-dependent RNA polymerase (RdRp) gene, partial cds	AY729557.1	RdRp
Banana mild mosaic virus clone 20_7 RNA-dependent RNA polymerase (RdRp) gene, partial cds	AY729556.1	RdRp
Banana mild mosaic virus clone 20_4 RNA-dependent RNA polymerase (RdRp) gene, partial cds	AY729555.1	RdRp
Banana mild mosaic virus clone 19_2 RNA-dependent RNA polymerase (RdRp) gene, partial cds	AY729554.1	RdRp
Banana mild mosaic virus clone 20_8 RNA-dependent RNA polymerase (RdRp) gene, partial cds	AY729553.1	RdRp
Banana mild mosaic virus clone 19_3 RNA-dependent RNA polymerase (RdRp) gene, partial cds	AY729552.1	RdRp
Banana mild mosaic virus clone 4_1_16 RNA-dependent RNA polymerase (RdRp) gene, partial cds	AY729552.1	RdRp
Banana mild mosaic virus clone 2_4 RNA-dependent RNA polymerase (RdRp) gene, partial cds	AY729549.1	RdRp
Banana mild mosaic virus clone 2_1 RNA-dependent RNA polymerase (RdRp) gene, partial cds	AY729549.1	RdRp
Banana mild mosaic virus clone 5_2 RNA-dependent RNA polymerase (RdRp) gene, partial cds	AY729548.1	RdRp
Banana mild mosaic virus clone 5_3 RNA-dependent RNA polymerase (RdRp) gene, partial cds	AY729547.1	RdRp
Banana mild mosaic virus clone 5_1 RNA-dependent RNA polymerase (RdRp) gene, partial cds	AY729546.1	RdRp
Banana mild mosaic virus clone 21_3 RNA-dependent RNA polymerase (RdRp) gene, partial cds	AY729545.1	RdRp
Banana mild mosaic virus clone 21_1 RNA-dependent RNA polymerase (RdRp) gene, partial cds	AY729544.1	RdRp
Banana mild mosaic virus clone 3_4 RNA-dependent RNA polymerase (RdRp) gene, partial cds	AY729543.1	RdRp
Banana mild mosaic virus clone 3_3 RNA-dependent RNA polymerase (RdRp) gene, partial cds	AY729542.1	RdRp
Banana mild mosaic virus clone 102_1 RNA-dependent RNA polymerase (RdRp) gene, partial cds	AY729541.1	RdRp
Banana mild mosaic virus clone 104_1 RNA-dependent RNA polymerase (RdRp) gene, partial cds	AY729540.1	RdRp
Banana mild mosaic virus clone 90_1 RNA-dependent RNA polymerase (RdRp) gene, partial cds	AY729539.1	RdRp
Banana mild mosaic virus clone 35_1 RNA-dependent RNA polymerase (RdRp) gene, partial cds	AY729538.1	RdRp
Banana mild mosaic virus clone 16_3 RNA-dependent RNA polymerase (RdRp) gene, partial cds	AY729537.1	RdRp
Banana mild mosaic virus clone 96_1 RNA-dependent RNA polymerase (RdRp) gene, partial cds	AY729536.1	RdRp
Banana mild mosaic virus clone 92_1 RNA-dependent RNA polymerase (RdRp) gene, partial cds	AY729535.1	RdRp
Banana mild mosaic virus clone 97_1 RNA-dependent RNA polymerase (RdRp) gene, partial cds	AY729534.1	RdRp
Banana mild mosaic virus clone 18_2 RNA-dependent RNA polymerase (RdRp) gene, partial cds	AY729533.1	RdRp
Banana mild mosaic virus clone 18_3 RNA-dependent RNA polymerase (RdRp) gene, partial cds	AY729532.1	RdRp
Banana mild mosaic virus clone 18_1 RNA-dependent RNA polymerase (RdRp) gene, partial cds	AY729531.1	RdRp
Banana mild mosaic virus clone 105_1 nonfunctional RNA-dependent RNA polymerase (RdRp) gene, partial sequence	AY729530.1	RdRp
Banana mild mosaic virus clone 88_5 RNA-dependent RNA polymerase (RdRp) gene, partial cds	AY729529.1	RdRp
Banana mild mosaic virus clone 87_4 RNA-dependent RNA polymerase (RdRp) gene, partial cds	AY729528.1	RdRp
Banana mild mosaic virus clone 15_2 RNA-dependent RNA polymerase (RdRp) gene, partial cds	AY729527.1	RdRp
Banana mild mosaic virus clone 15_4 RNA-dependent RNA polymerase (RdRp) gene, partial cds	AY729526.1	RdRp
Banana mild mosaic virus clone 15_3 RNA-dependent RNA polymerase (RdRp) gene, partial cds	AY729525.1	RdRp
Banana mild mosaic virus clone 14_2 RNA-dependent RNA polymerase (RdRp) gene, partial cds	AY729524.1	RdRp
Banana mild mosaic virus clone 14_1 RNA-dependent RNA polymerase (RdRp) gene, partial cds	AY729523.1	RdRp
Banana mild mosaic virus clone 14_4 RNA-dependent RNA polymerase (RdRp) gene, partial cds	AY729522.1	RdRp
Banana mild mosaic virus clone 14_3 RNA-dependent RNA polymerase (RdRp) gene, partial cds	AY729521.1	RdRp
Banana mild mosaic virus clone 91_1 RNA-dependent RNA polymerase (RdRp) gene, partial cds	AY729520.1	RdRp
Banana mild mosaic virus clone 16_2 RNA-dependent RNA polymerase (RdRp) gene, partial cds	AY729519.1	RdRp
Banana mild mosaic virus clone 16_1 RNA-dependent RNA polymerase (RdRp) gene, partial cds	AY729518.1	RdRp
Banana mild mosaic virus clone 88_7 RNA-dependent RNA polymerase (RdRp) gene, partial cds	AY729517.1	RdRp
Banana mild mosaic virus clone 88_6 RNA-dependent RNA polymerase (RdRp) gene, partial cds	AY729516.1	RdRp
Banana mild mosaic virus clone 87_5 RNA-dependent RNA polymerase (RdRp) gene, partial cds	AY729515.1	RdRp
Banana mild mosaic virus clone 87_2 RNA-dependent RNA polymerase (RdRp) gene, partial cds	AY729514.1	RdRp
Banana mild mosaic virus clone 34_1 RNA-dependent RNA polymerase (RdRp) gene, partial cds	AY729513.1	RdRp
Banana mild mosaic virus clone 30_3 RNA-dependent RNA polymerase (RdRp) gene, partial cds	AY729512.1	RdRp
Banana mild mosaic virus clone 22_1 RNA-dependent RNA polymerase (RdRp) gene, partial cds	AY729511.1	RdRp
Banana mild mosaic virus clone 11_4 RNA-dependent RNA polymerase (RdRp) gene, partial cds	AY729510.1	RdRp
Banana mild mosaic virus clone 11_4 RNA-dependent RNA polymerase (RdRp) gene, partial cds	AY729509.1	RdRp
Banana mild mosaic virus clone 107_1 RNA-dependent RNA polymerase (RdRp) gene, partial cds	AY729508.1	RdRp
Banana mild mosaic virus clone 101_8 RNA-dependent RNA polymerase (RdRp) gene, partial cds	AY729507.1	RdRp
Banana mild mosaic virus clone 101_9 RNA-dependent RNA polymerase (RdRp) gene, partial cds	AY729506.1	RdRp
Banana mild mosaic virus clone 101_10 RNA-dependent RNA polymerase (RdRp) gene, partial cds	AY729505.1	RdRp
Banana mild mosaic virus clone 100_3 RNA-dependent RNA polymerase (RdRp) gene, partial cds	AY729504.1	RdRp
Banana mild mosaic virus clone 100_2 RNA-dependent RNA polymerase (RdRp) gene, partial cds	AY729503.1	RdRp
Banana mild mosaic virus clone 100_1 RNA-dependent RNA polymerase (RdRp) gene, partial cds	AY729502.1	RdRp
Banana mild mosaic virus clone 111_1 RNA-dependent RNA polymerase (RdRp) gene, partial cds	AY729501.1	RdRp
Banana mild mosaic virus clone 7_2 RNA-dependent RNA polymerase (RdRp) gene, partial cds	AY729500.1	RdRp
Banana mild mosaic virus clone 94_1 RNA-dependent RNA polymerase (RdRp) gene, partial cds	AY729499.1	RdRp
Banana mild mosaic virus clone 4_1_12 RNA-dependent RNA polymerase (RdRp) gene, partial cds	AY729498.1	RdRp
Banana mild mosaic virus clone 4_1_7 RNA-dependent RNA polymerase (RdRp) gene, partial cds	AY729497.1	RdRp
Banana mild mosaic virus clone 4_1_13 RNA-dependent RNA polymerase (RdRp) gene, partial cds	AY729496.1	RdRp
Banana mild mosaic virus clone 4_2 RNA-dependent RNA polymerase (RdRp) gene, partial cds	AY729495.1	RdRp
Banana mild mosaic virus clone 4_3_39 RNA-dependent RNA polymerase (RdRp) gene, partial cds	AY729494.1	RdRp
Banana mild mosaic virus clone 4_3_29 RNA-dependent RNA polymerase (RdRp) gene, partial cds	AY729493.1	RdRp
Banana mild mosaic virus clone 2_3 RNA-dependent RNA polymerase (RdRp) gene, partial cds	AY729492.1	RdRp
Banana mild mosaic virus clone 3_2 RNA-dependent RNA polymerase (RdRp) gene, partial cds	AY729491.1	RdRp
Banana mild mosaic virus isolate CP83.3 coat protein gene, partial cds	AY730758.1	CP
Banana mild mosaic virus isolate CP83.2 truncated coat protein gene, partial cds	AY730757.1	CP
Banana mild mosaic virus isolate CP83.1 coat protein gene, partial cds	AY730756.1	CP
Banana mild mosaic virus isolate CP82.3 coat protein gene, partial cds	AY730755.1	CP
Banana mild mosaic virus isolate CP82.2 coat protein gene, partial cds	AY730754.1	CP
Banana mild mosaic virus isolate CP82.1 coat protein gene, partial cds	AY730753.1	CP
Banana mild mosaic virus isolate CP78.3 truncated coat protein gene, partial cds	AY730752.1	CP
Banana mild mosaic virus isolate CP78.2 coat protein gene, partial cds	AY730751.1	CP
Banana mild mosaic virus isolate CP78.1 coat protein gene, partial cds	AY730750.1	CP
Banana mild mosaic virus isolate CP77.3 coat protein gene, partial cds	AY730749.1	CP
Banana mild mosaic virus isolate CP77.2 coat protein gene, partial cds	AY730748.1	CP
Banana mild mosaic virus isolate CP77.1 coat protein gene, partial cds	AY730747.1	CP
Banana mild mosaic virus isolate CP6.3 coat protein gene, partial cds	AY730746.1	CP
Banana mild mosaic virus isolate CP6.2 coat protein gene, partial cds	AY730745.1	CP
Banana mild mosaic virus isolate CP6.1 coat protein gene, partial cds	AY730744.1	CP
Banana mild mosaic virus isolate CP4.3 coat protein gene, partial cds	AY730743.1	CP
Banana mild mosaic virus isolate CP4.2 coat protein gene, partial cds	AY730742.1	CP
Banana mild mosaic virus isolate CP4.1 coat protein gene, partial cds	AY730741.1	CP
Banana mild mosaic virus isolate CP3.3 coat protein gene, partial cds	AY730740.1	CP
Banana mild mosaic virus isolate CP3.2 coat protein gene, partial cds	AY730739.1	CP
Banana mild mosaic virus isolate CP3.1 coat protein gene, partial cds	AY730738.1	CP
Banana mild mosaic virus isolate CP2.3 coat protein gene, partial cds	AY730737.1	CP
Banana mild mosaic virus isolate CP2.2 coat protein gene, partial cds	AY730736.1	CP
Banana mild mosaic virus isolate CP2.1 coat protein gene, partial cds	AY730735.1	CP
Banana mild mosaic virus isolate CP18.3 coat protein gene, partial cds	AY730734.1	CP
Banana mild mosaic virus isolate CP18.2 coat protein gene, partial cds	AY730733.1	CP
Banana mild mosaic virus isolate CP18.1 coat protein gene, partial cds	AY730732.1	CP
Banana mild mosaic virus isolate CP15.3 coat protein gene, partial cds	AY730731.1	CP
Banana mild mosaic virus isolate CP15.2 coat protein gene, partial cds	AY730730.1	CP
Banana mild mosaic virus isolate CP15.1 coat protein gene, partial cds	AY730729.1	CP
Banana mild mosaic virus RNA-dependent RNA polymerase gene, partial cds; nonfunctional triple gene block protein 2 and nonfunctional triple gene block protein 3 genes, complete sequence; and coat protein gene, complete cds	FJ179164.1	CP
Banana mild mosaic virus isolate TN2 coat protein gene, complete cds	KU378053.1	CP
Banana mild mosaic virus isolate TN1 coat protein gene, complete cds	KT780866.1	CP
UNVERIFIED: Banana mild mosaic virus isolate DA2 coat protein-like gene, partial sequence	JX183730.1	CP
UNVERIFIED: Banana mild mosaic virus isolate BF34 coat protein-like gene, partial sequence	JX183729.1	CP
UNVERIFIED: Banana mild mosaic virus isolate Y1 coat protein-like gene, partial sequence	JX183728.1	CP
UNVERIFIED: Banana mild mosaic virus isolate I9 coat protein-like gene, partial sequence	JX183727.1	CP
UNVERIFIED: Banana mild mosaic virus isolate S10 coat protein-like gene, partial sequence	JX183726.1	CP
UNVERIFIED: Banana mild mosaic virus isolate BO7 coat protein-like gene, partial sequence	JX183725.1	CP
UNVERIFIED: Banana mild mosaic virus isolate Z19 coat protein-like gene, partial sequence	JX183724.1	CP
UNVERIFIED: Banana mild mosaic virus isolate OM19 coat protein-like gene, partial sequence	JX183723.1	CP
UNVERIFIED: Banana mild mosaic virus isolate GA3 coat protein-like gene, partial sequence	JX183722.1	CP
Banana mild mosaic virus isolate AB19 coat protein gene, partial cds	JX014304.1	CP
Banana mild mosaic virus nonfunctional RNA-dependent RNA polymerase gene, complete sequence	FJ179163.1	CP
Banana mild mosaic virus isolate Ta1 coat protein gene, complete cds	AY366188.1	CP
Banana mild mosaic virus isolate F8 coat protein gene, complete cds	AY366187.1	CP
Banana mild mosaic virus isolate F2 coat protein gene, complete cds	AY366186.1	CP
Banana mild mosaic virus isolate c coat protein gene, complete cds	AY319333.2	CP
Banana mild mosaic virus isolate b coat protein gene, complete cds	AY319332.1	CP
Banana mild mosaic virus isolate a coat protein gene, complete cds	AY319331.1	CP
Banana mild mosaic virus isolate Q3.35T coat protein gene, complete cds	EF188275.1	CP
Banana mild mosaic virus isolate Q6.34 coat protein gene, complete cds	EF143979.1	CP
Banana mild mosaic virus isolate Q6.2T coat protein gene, complete cds	EF143978.1	CP
Banana mild mosaic virus isolate Q3.9T coat protein gene, complete cds	EF143977.1	CP
Banana mild mosaic virus isolate Q3.7 coat protein gene, complete cds	EF143976.1	CP
Barley yellow dwarf virus-PAV isolate BYDV-PAV-KS-SHKR, complete genome	KU170668	complete genome
Pepino mosaic virus isolate 1906 replicase, triple gene block protein 1 (TGBp1), triple gene block protein 2 (TGBp2), triple gene block protein 3 (TGBp3), and coat protein genes, complete cds	FJ457096	complete genome
