# Supplementary material for: Detection of Banana Mild Mosaic Virus in Musa In Vitro Plants: High-Throughput Sequencing Presents Higher Diagnostic Sensitivity Than (IC)-RT-PCR and Identifies a New Betaflexiviridae Species
Source: Plants (Basel). 2022 Jan 15;11(2):226. doi: 10.3390/plants11020226 (PMC8777661; doi:10.3390/plants11020226)
Supplement: Supplementary file 1 [file plants-11-00226-s001.zip › Supplementary File S6- HTS supplementary data.xlsx]

## Sheet: Feuil2
Accession code	DOI	Species	Tissue	Individual	Number of reads		Number of mapped reads	Mean read length	Std Dev on mapped read lengths
					Raw reads Number	Reads number after trimming / merging / deduplication				% viral genome coverage
ITC0476	10.18730/9K0T5	AAB	The base	Mix	9,007,880	2,475,346	5.135	≈148	541	0.99
		AAB	Leaves	Mix	6,499,298	1,597,717	1.822	≈147	538	0.97
ITC0528	10.18730/9K3VW	ornata	The base	Pl(1)	9,211,966	2,473,984	49	≈147	427	0.95
		ornata	The base	Pl(2)	10,346,472	2,716,797	67	≈148	52	0.98
		ornata	The base	Pl(3)	8,606,200	2,074,863	46	≈148	399	0.8
		ornata	The base	Mix	10,357,840	2,774,331	311	≈148	514	0.98
		ornata	Leaves	Pl(1)	9,419,300	2,547,671	162	≈148	534	0.8
		ornata	Leaves	Pl(2)	8,544,882	2,244,289	193	≈148	543	0.89
		ornata	Leaves	Pl(3)	7,473,540	2,116,190	171	≈148	534	0.89
		ornata	Leaves	Mix	9,139,050	2,461,068	715	≈148	539	0.68
ITC1129	10.18730/9M5V6	AAB	The base	Mix	9,791,204	2,535,911	667	≈148	489	0.99
		AAB	Leaves	Mix	8,717,902	2,105,788	683	≈147	51	0.89
ITC1677	10.18730/9NBP~	AAB	The base	Mix	9,671,458	2,362,254	282	≈147	532	0.98
		AAB	Leaves	Mix	8,755,638	2,107,366	109	≈147	475	0.99
ITC1700	10.18730/9ND89	ABB	The base	Mix	9,777,910	2,853,388	2,26O	147.5	526	0.99
		ABB	Leaves	Mix	8,245,604	2,313,150	3.499	≈148	531	0.97
ITC1705	10.18730/9NDRS	AAB	The base	Mix	8,759,412	2,173,928	142	147	477	0.97
		AAB	Leaves	Mix	8,711,232	2,244,867	107	≈148	384	1
ITC1706	10.18730/9NDST	Unknown	The base	Mix	9,822,322	2,749,115	1,62O	147.5	524	0.88
		Unknown	Leaves	Mix	6,335,434	1,701,958	625	≈147	496	0.7
ITC1586	10.18730/9N504	AAA	The base	Mix	8,414,752	2,399,333
ITC0654	10.18730/9KC5=	AAA	Leaves	Mix	8,443,436	2,361,353
